# Supplementary material for: Hydrophobic recognition allows the glycosyltransferase UGT76G1 to catalyze its substrate in two orientations
Source: Nat Commun. 2019 Jul 19;10:3214. doi: 10.1038/s41467-019-11154-4 (PMC6642264; doi:10.1038/s41467-019-11154-4)
Supplement: Supplementary file 4 — Source Data [file 41467_2019_11154_MOESM4_ESM.xlsx]

## Sheet: RE
UGT76G1-RE
UDP standard curve
UDP (μM)	25	12.5	6.25	3.125	1.5625	0.78125	0.390625	0.195312	0.0976562	0.0488281	0.0244141	0
Luminescence (RLU)	6857000	3759000	1993000	1022000	513200	262300	123900	61120	31660	17780	9779	2530
Replicate 1	Luminescence (RLU)									UDP Product (μM)
	RE (μM) Time (min)	0	2	4	8	20	50	100		RE (μM) Time (min)	0	2	4	8	20	50	100
	0.5	40840	71820	95170	126500	152200	179900	196500		0.5	0.1448	0.2547	0.3375	0.4486	0.5397	0.6379	0.6968
	1	39250	99700	143200	193900	253000	303700	336800		1	0.1392	0.3535	0.5078	0.6876	0.8971	1.0769	1.1943
	1.5	43850	135900	198700	282100	362300	440600	471300		1.5	0.1555	0.4819	0.7046	1.0003	1.2847	1.5624	1.6712
	2	43060	158500	242200	341600	463400	565500	607900		2	0.1527	0.562	0.8588	1.2113	1.6432	2.0053	2.1556
Replicate 2	Luminescence (RLU)									UDP Product (μM)
	RE (μM) Time (min)	0	2	4	8	20	50	100		RE (μM) Time (min)	0	2	4	8	20	50	100
	0.5	42420	72040	98140	122600	158600	185300	203400		0.5	0.1504	0.2555	0.348	0.4347	0.5624	0.6571	0.7213
	1	42300	103900	144900	196600	259900	314200	320900		1	0.15	0.3684	0.5138	0.6971	0.9216	1.1141	1.1379
	1.5	44450	127700	186200	264100	357500	431400	467800		1.5	0.1576	0.4528	0.6603	0.9365	1.2677	1.5297	1.6588
	2	41920	144900	216600	308600	435500	517600	571100		2	0.1486	0.5138	0.7681	1.0943	1.5443	1.8354	2.0251
Replicate 3	Luminescence (RLU)									UDP Product (μM)
	RE (μM) Time (min)	0	2	4	8	20	50	100		RE (μM) Time (min)	0	2	4	8	20	50	100
	0.5	42090	71870	93340	112800	151600	177000	189800		0.5	0.1493	0.2549	0.331	0.4	0.5376	0.6276	0.673
	1	40090	94470	132400	167500	235900	283300	314000		1	0.1422	0.335	0.4695	0.594	0.8365	1.0046	1.1134
	1.5	41470	123100	182000	237300	350500	412300	461300		1.5	0.1471	0.4365	0.6454	0.8415	1.2429	1.462	1.6358
	2	41300	140600	214000	286400	436200	517400	567900		2	0.1464	0.4986	0.7588	1.0156	1.5468	1.8347	2.0138
					Michaelis-Menten

## Sheet: UDPG (with STB)
UGT76G1-UDPG (with STB)
UDP standard curve
UDP (μM)	25	12.5	6.25	3.125	1.5625	0.78125	0.390625	0.195312	0.0976562	0.0488281	0.0244141	0
Luminescence (RLU)	7262000	3993000	2179000	1092000	577000	283000	139400	62650	30680	16650	9541	2141
Replicate 1	Luminescence (RLU)									UDP Product (μM)
	UDPG (μM) Time (min)	0	2	4	8	16	50	100		UDPG (μM) Time (min)	0	2	4	8	16	50	100
	0.5	1070	48950	82260	112000	142600	186000	228600		0.5	0.0036	0.1634	0.2747	0.374	0.4761	0.621	0.7633
	1	1364	90060	151800	203200	247900	318000	363100		1	0.0046	0.3007	0.5069	0.6785	0.8277	1.0618	1.2124
	1.5	1311	119600	199300	276900	340700	419000	481800		1.5	0.0044	0.3993	0.6655	0.9246	1.1376	1.399	1.6087
	2	1324	155800	259000	362300	460100	556600	611300		2	0.0044	0.5202	0.8648	1.2097	1.5362	1.8585	2.0411
Replicate 2	Luminescence (RLU)									UDP Product (μM)
	UDPG (μM) Time (min)	0	2	4	8	16	50	100		UDPG (μM) Time (min)	0	2	4	8	16	50	100
	0.5	1292	48020	79500	106900	142400	183200	222400		0.5	0.0043	0.1603	0.2654	0.3569	0.4755	0.6117	0.7426
	1	1306	87370	143200	191800	251800	316500	362500		1	0.0044	0.2917	0.4781	0.6404	0.8407	1.0568	1.2104
	1.5	1221	118100	198200	259700	349100	426200	498500		1.5	0.0041	0.3943	0.6618	0.8671	1.1656	1.4231	1.6645
	2	1271	155800	255000	338000	441400	551500	590500		2	0.0042	0.5202	0.8514	1.1286	1.4738	1.8414	1.9716
Replicate 3	Luminescence (RLU)									UDP Product (μM)
	UDPG (μM) Time (min)	0	2	4	8	16	50	100		UDPG (μM) Time (min)	0	2	4	8	16	50	100
	0.5	1251	55260	87550	114300	159400	204200	234400		0.5	0.0042	0.1845	0.2923	0.3816	0.5322	0.6818	0.7826
	1	1312	94520	150500	192400	274100	321200	376500		1	0.0044	0.3156	0.5025	0.6424	0.9152	1.0725	1.2571
	1.5	1303	137100	219400	282500	388100	471000	528300		1.5	0.0044	0.4578	0.7326	0.9433	1.2958	1.5726	1.764
	2	1446	169100	276700	360500	486300	595100	669500		2	0.0048	0.5646	0.9239	1.2037	1.6237	1.987	2.2354
					Michaelis-Menten

## Sheet: ST
UGT76G1-ST
UDP standard curve
UDP (μM)	25	12.5	6.25	3.125	1.5625	0.78125	0.390625	0.195312	0.0976562	0.0488281	0.0244141	0
Luminescence (RLU)	8189000	4774000	2482000	1303000	661400	333300	167400	84280	42980	22650	12500	2294
Replicate 1	Luminescence (RLU)									UDP Product (μM)
	ST (μM) Time (min)	0	10	20	50	100	200	300		ST (μM) Time (min)	0	10	20	50	100	200	300
	0.5	51230	113100	146100	212700	233800	243700	268300		0.5	0.1497	0.3304	0.4268	0.6214	0.683	0.7119	0.7838
	1	50680	177800	244200	368800	414000	425200	475300		1	0.1481	0.5194	0.7134	1.0774	1.2095	1.2422	1.3885
	1.5	50990	238100	335900	526200	587100	613000	662300		1.5	0.149	0.6956	0.9813	1.5372	1.7152	1.7908	1.9349
	2	51560	295300	427800	678300	750900	803700	846300		2	0.1506	0.8627	1.2498	1.9816	2.1937	2.3479	2.4724
																				0
Replicate 2	Luminescence (RLU)									UDP Product (μM)
	ST (μM) Time (min)	0	10	20	50	100	200	300		ST (μM) Time (min)	0	10	20	50	100	200	300
	0.5	52420	108600	145900	207900	231000	242600	267900		0.5	0.1531	0.3173	0.4262	0.6074	0.6748	0.7087	0.7826
	1	50910	160400	234700	351200	399700	417100	462400		1	0.1487	0.4686	0.6857	1.026	1.1677	1.2185	1.3509
	1.5	51890	220900	331400	513400	573300	596000	667200		1.5	0.1516	0.6453	0.9682	1.4998	1.6748	1.7412	1.9492
	2	50800	266900	411400	647500	728300	764100	846000		2	0.1484	0.7797	1.2019	1.8916	2.1277	2.2322	2.4715
Replicate 3	Luminescence (RLU)									UDP Product (μM)
	ST (μM) Time (min)	0	10	20	50	100	200	300		ST (μM) Time (min)	0	10	20	50	100	200	300
	0.5	52730	110300	135700	194900	239000	248700	262800		0.5	0.154	0.3222	0.3964	0.5694	0.6982	0.7266	0.7677
	1	51960	166100	207800	326300	406000	428600	444700		1	0.1518	0.4852	0.6071	0.9533	1.1861	1.2521	1.2991
	1.5	51400	219500	294300	459300	589200	599000	636700		1.5	0.1502	0.6412	0.8598	1.3418	1.7213	1.7499	1.8601
	2	52710	253100	344300	532500	693700	723400	767400		2	0.154	0.7394	1.0058	1.5556	2.0266	2.1133	2.2419
						Michaelis-Menten

## Sheet: STB
UGT76G1-STB
UDP standard curve
UDP (μM)	25	12.5	6.25	3.125	1.5625	0.78125	0.390625	0.195313	0.097656	0.048828	0.024414	0
Luminescence (RLU)	7804000	4578000	2356000	1195000	617800	311200	156500	76950	39650	20150	10750	1793
Replicate 1	Luminescence (RLU)									UDP Product (μM)
	STB (μM) Time (min)	0	2	4	8	20	50	100		STB (μM) Time (min)	0	2	4	8	20	50	100
	0.5	57180	98320	119600	178100	193100	219000	217500		0.5	0.1752	0.3012	0.3664	0.5457	0.5916	0.671	0.6664
	1	53740	136400	165300	250700	299500	360400	364400		1	0.1647	0.4179	0.5065	0.7681	0.9176	1.1042	1.1165
	1.5	52200	174400	239600	347700	401800	473200	485800		1.5	0.1599	0.5343	0.7341	1.0653	1.2311	1.4498	1.4884
	2	51470	202500	314300	427200	506300	605700	608300		2	0.1577	0.6204	0.963	1.3089	1.5513	1.8558	1.8638
Replicate 2	Luminescence (RLU)									UDP Product (μM)
	STB(μM) Time (min)	0	2	4	8	20	50	100		STB(μM) Time (min)	0	2	4	8	20	50	100
	0.5	51540	105000	131900	163900	195800	213300	220800		0.5	0.1579	0.3217	0.4041	0.5022	0.5999	0.6535	0.6765
	1	50390	151200	189200	243600	299800	328400	347100		1	0.1544	0.4633	0.5797	0.7464	0.9186	1.0062	1.0635
	1.5	52840	190900	250500	328400	403700	449100	470800		1.5	0.1619	0.5849	0.7675	1.0062	1.2369	1.376	1.4425
	2	51350	212000	300800	399800	510000	564100	589700		2	0.1573	0.6495	0.9216	1.2249	1.5626	1.7283	1.8068
Replicate 3	Luminescence (RLU)									UDP Product (μM)
	STB(μM) Time (min)	0	2	4	8	20	50	100		STB(μM) Time (min)	0	2	4	8	20	50	100
	0.5	51270	104500	113200	137600	190200	206500	234300		0.5	0.1571	0.3202	0.3468	0.4216	0.5828	0.6327	0.7179
	1	50700	143300	185200	203600	294100	317700	366500		1	0.1553	0.4391	0.5674	0.6238	0.9011	0.9734	1.1229
	1.5	51480	187600	254300	264500	398100	427800	499200		1.5	0.1577	0.5748	0.7791	0.8104	1.2197	1.3107	1.5295
	2	53520	225500	313300	373500	491600	541700	627400		2	0.164	0.6909	0.9599	1.1444	1.5062	1.6597	1.9223
					Michaelis-Menten

## Sheet: RA
UGT76G1-RA
UDP standard curve
UDP (μM)	25	12.5	6.25	3.125	1.5625	0.78125	0.390625	0.195313	0.097656	0.048828	0.024414	0
Luminescence (RLU)	7355000	4131000	2055000	1027000	515200	260900	127600	66680	35230	16360	8966	1841
Replicate 1	Luminescence (RLU)									UDP Product (μM)
	RA (μM) Time (min)	0	50	100	300	600	1200	2000		RA (μM) Time (min)	0	50	100	300	600	1200	2000
	1	141200	195800	254500	398400	505600	597900	657700		1	0.4659	0.6461	0.8398	1.3146	1.6683	1.9729	2.1702
	2	203600	311000	408200	652500	828800	940000	1018000		2	0.6718	1.0262	1.3469	2.153	2.7348	3.1017	3.3591
	3	273700	433400	570000	884200	1102000	1266000	1386000		3	0.9031	1.4301	1.8808	2.9176	3.6362	4.1774	4.5734
	4	339000	567900	733000	1121000	1364000	1561000	1663000		4	1.1186	1.8739	2.4187	3.6989	4.5008	5.1508	5.4874
Replicate 2	Luminescence (RLU)									UDP Product (μM)
	RA (μM) Time (min)	0	50	100	300	600	1200	2000		RA (μM) Time (min)	0	50	100	300	600	1200	2000
	1	132200	192900	246900	381600	484900	573400	606100		1	0.4362	0.6365	0.8147	1.2592	1.6	1.892	1.9999
	2	197200	315900	395500	620900	794600	916200	1036000		2	0.6507	1.0424	1.305	2.0488	2.6219	3.0232	3.4185
	3	251100	431500	538000	854400	1066000	1213000	1338000		3	0.8285	1.4238	1.7752	2.8192	3.5175	4.0025	4.415
	4	330300	538900	695000	1059000	1287000	1487000	1595000		4	1.0899	1.7782	2.2933	3.4944	4.2467	4.9066	5.263
Replicate 3	Luminescence (RLU)									UDP Product (μM)
	RA (μM) Time (min)	0	50	100	300	600	1200	2000		RA (μM) Time (min)	0	50	100	300	600	1200	2000
	1	149900	212000	277500	429600	531500	626300	687700		1	0.4946	0.6995	0.9157	1.4175	1.7538	2.0666	2.2692
	2	203000	325400	436600	680400	847800	979100	1069000		2	0.6698	1.0737	1.4406	2.2451	2.7975	3.2307	3.5274
	3	282900	464500	615000	976700	1192000	1376000	1493000		3	0.9335	1.5327	2.0293	3.2228	3.9332	4.5404	4.9264
	4	368300	577800	766500	1209000	1497000	1697000	1801000		4	1.2153	1.9066	2.5292	3.9893	4.9396	5.5996	5.9427
					Michaelis-Menten

## Sheet: RD
UGT76G1-RD
UDP standard curve
UDP (μM)	25	12.5	6.25	3.125	1.5625	0.78125	0.390625	0.195313	0.097656	0.048828	0.024414	0
Luminescence (RLU)	6911000	4075000	2033000	1066000	545700	281400	147800	74140	38310	20390	11080	2469
Replicate 1	Luminescence (RLU)									UDP Product (μM)
	RD (μM) Time (min)	0	20	40	80	130	200	380		RD (μM) Time (min)	0	20	40	80	130	200	380
	1	51800	116500	200800	321200	359600	531600	547400		1	0.1793	0.4032	0.695	1.1117	1.2446	1.8399	1.8946
	2	49800	173400	301600	543000	601700	871800	871900		2	0.1724	0.6001	1.0438	1.8793	2.0825	3.0173	3.0177
	3	53770	232400	445500	736100	827100	1182000	1226000		3	0.1861	0.8043	1.5419	2.5477	2.8626	4.0909	4.2432
	4	56210	289800	497300	899700	990800	1382000	1393000		4	0.1945	1.003	1.7212	3.1139	3.4292	4.7831	4.8212
																		0
Replicate 2	Luminescence (RLU)									UDP Product (μM)
	RD (μM) Time (min)	0	20	40	80	130	200	380		RD (μM) Time (min)	0	20	40	80	130	200	380
	1	50520	127600	199400	312900	427600	520000	615200		1	0.1749	0.4416	0.6901	1.083	1.4799	1.7997	2.1292
	2	50660	182100	317900	508600	706900	824600	942700		2	0.1753	0.6303	1.1003	1.7603	2.4466	2.854	3.2627
	3	51090	245100	424500	703600	946600	1086000	1263000		3	0.1768	0.8483	1.4692	2.4352	3.2762	3.7587	4.3713
	4	56610	294600	526300	873100	1162000	1355000	1530000		4	0.1959	1.0196	1.8215	3.0218	4.0217	4.6897	5.2954
Replicate 3	Luminescence (RLU)									UDP Product (μM)
	RD (μM) Time (min)	0	20	40	80	130	200	380		RD (μM) Time (min)	0	20	40	80	130	200	380
	1	50310	110500	171800	256300	388100	410000	486700		1	0.1741	0.3824	0.5946	0.8871	1.3432	1.419	1.6845
	2	46780	151000	260000	410900	617800	667500	789600		2	0.1619	0.5226	0.8999	1.4221	2.1382	2.3102	2.7328
	3	49140	205900	360500	576500	870100	899400	1028000		3	0.1701	0.7126	1.2477	1.9953	3.0114	3.1128	3.5579
	4	49490	245600	440400	710700	1028000	1082000	1214000		4	0.1713	0.85	1.5242	2.4598	3.5579	3.7448	4.2017
					Michaelis-Menten

## Sheet: RUBU
UGT76G1-RUBU
UDP standard curve
UDP (μM)	25	12.5	6.25	3.125	1.5625	0.78125	0.390625	0.195313	0.097656	0.048828	0.024414	0
Luminescence (RLU)	6531000	3841000	2013000	1045000	532500	273700	135400	68410	35080	18710	9947	1696
Replicate 1	Luminescence (RLU)									UDP Product (μM)
	RUBU (μM) Time (min)	0	10	20	40	100	300	500		RUBU (μM) Time (min)	0	10	20	40	100	300	500
	1	48790	103300	147800	233600	365200	475100	473000		1	0.1782	0.3773	0.5398	0.8532	1.3338	1.7352	1.7275
	2	46400	146000	232100	392300	607600	798800	803900		2	0.1695	0.5332	0.8477	1.4328	2.2191	2.9175	2.9361
	3	44480	198700	325000	553900	852800	1085000	1139000		3	0.1625	0.7257	1.187	2.023	3.1147	3.9628	4.16
	4	47770	247000	423300	741000	1113000	1397000	1446000		4	0.1745	0.9021	1.546	2.7064	4.065	5.1023	5.2812
Replicate 2	Luminescence (RLU)									UDP Product (μM)
	RUBU (μM) Time (min)	0	10	20	40	100	300	500		RUBU (μM) Time (min)	0	10	20	40	100	300	500
	1	47850	108700	166000	265200	345500	485000	519100		1	0.1748	0.397	0.6063	0.9686	1.2619	1.7714	1.8959
	2	39400	152900	253200	432700	633800	772700	849800		2	0.1439	0.5584	0.9248	1.5804	2.3148	2.8221	3.1037
	3	39470	194500	348000	575200	867500	1128000	1189000		3	0.1442	0.7104	1.271	2.1008	3.1684	4.1198	4.3426
	4	40750	226000	410100	732600	1104000	1362000	1446000		4	0.1488	0.8254	1.4978	2.6757	4.0321	4.9744	5.2812
Replicate 3	Luminescence (RLU)									UDP Product (μM)
	RUBU (μM) Time (min)	0	10	20	40	100	300	500		RUBU (μM) Time (min)	0	10	20	40	100	300	500
	1	46500	112900	169200	263800	404200	551100	567500		1	0.1698	0.4123	0.618	0.9635	1.4763	2.0128	2.0727
	2	38170	142400	237900	424200	634500	862300	883500		2	0.1394	0.5201	0.8689	1.5493	2.3174	3.1494	3.2268
	3	36880	182200	310300	579500	884600	1165000	1297000		3	0.1347	0.6655	1.1333	2.1165	3.2308	4.2549	4.737
	4	39820	228800	395300	763800	1133000	1476000	1550000		4	0.1454	0.8356	1.4438	2.7896	4.1381	5.3908	5.6611
					Michaelis-Menten
